# Supplementary material for: Exploring the Frequency and Distribution of Ecological Non-monotonicity in Associations among Ecosystem Constituents
Source: Ecosystems. 2023 Aug 14;26(8):1819–40. doi: 10.1007/s10021-023-00867-9 (PMC10721710; doi:10.1007/s10021-023-00867-9)
Supplement: Supplementary file 1 — Supplementary file1 (XLSX 19 KB) [file 10021_2023_867_MOESM1_ESM.xlsx]

## Sheet: Supp Table1
Supplementary Table 1: Overview of associations per association type
a) Associations considering n = 135 plots
		Absolute			Percent
Association type	Significant associations	Non-monotonic	Positive	Negative	Non-monotonic	Positive	Negative
E_E	29	0	22	7	0	75.8621	24.1379
E_P	38	17	7	14	44.7368	18.4211	36.8421
E_B	964	392	290	282	40.6639	30.083	29.2531
E_F	80	33	7	40	41.25	8.75	50
P_E	29	5	7	16	17.2414	24.1379	55.1724
P_P	45	12	11	22	26.6667	24.4444	48.8889
P_B	783	423	182	178	54.023	23.2439	22.7331
P_F	69	34	21	14	49.2754	30.4348	20.2899
B_E	934	351	291	292	37.5803	31.1563	31.2634
B_P	895	515	186	194	57.5419	20.7821	21.676
B_B	53738	27382	18373	7983	50.9546	34.19	14.8554
B_F	2589	1500	554	535	57.9374	21.3982	20.6643
F_E	82	34	8	40	41.4634	9.7561	48.7805
F_P	71	39	16	16	54.9296	22.5352	22.5352
F_B	2622	1547	574	501	59.0008	21.8917	19.1076
F_F	261	119	127	15	45.5939	48.659	5.74713
b) Associations considering young plots (n = 68 plots), i.e. those plots closer to the glacier
		Absolute			Percent
Association type	Significant associations	Non-monotonic	Positive	Negative	Non-monotonic	Positive	Negative
E_E	20	2	14	4	10	70	20
E_P	8	2	4	2	25	50	25
E_B	308	149	92	67	48.3766	29.8701	21.7532
E_F	9	3	3	3	33.3333	33.3333	33.3333
P_E	8	2	4	2	25	50	25
P_P	8	2	6	0	25	75	0
P_B	181	91	46	44	50.2762	25.4144	24.3094
P_F	11	7	2	2	63.6364	18.1818	18.1818
B_E	277	118	90	69	42.5993	32.491	24.9097
B_P	185	93	45	47	50.2703	24.3243	25.4054
B_B	13132	6259	5044	1829	47.6622	38.41	13.9278
B_F	444	244	90	110	54.955	20.2703	24.7748
F_E	11	5	2	4	45.4545	18.1818	36.3636
F_P	11	5	3	3	45.4545	27.2727	27.2727
F_B	443	238	96	109	53.7246	21.6704	24.605
F_F	20	10	6	4	50	30	20
c) Associations considering old plots (n = 67 plots), i.e. those plots further away from the glacier
		Absolute			Percent
Association type	Significant associations	Non-monotonic	Positive	Negative	Non-monotonic	Positive	Negative
E_E	30	5	20	5	16.6667	66.6667	16.6667
E_P	12	3	5	4	25	41.6667	33.3333
E_B	409	187	106	116	45.7213	25.9169	28.3619
E_F	25	5	0	20	20	0	80
P_E	10	3	3	4	30	30	40
P_P	18	5	7	6	27.7778	38.8889	33.3333
P_B	341	205	57	79	60.1173	16.7155	23.1672
P_F	21	15	1	5	71.4286	4.7619	23.8095
B_E	444	204	108	132	45.9459	24.3243	29.7297
B_P	359	227	55	77	63.2312	15.3203	21.4485
B_B	21196	10017	7496	3683	47.2589	35.3652	17.3759
B_F	823	454	193	176	55.164	23.4508	21.3852
F_E	43	20	1	22	46.5116	2.32558	51.1628
F_P	20	14	2	4	70	10	20
F_B	782	442	175	165	56.5217	22.3785	21.0997
F_F	62	34	26	2	54.8387	41.9355	3.22581

## Sheet: Supp Table2
Supplementary Table 2: Number of significant associations per association type
	proportion of significant associations
Association Type	Null model	observed
E_E	0.04	0.69
E_P	0.04	0.21
E_B	0.04	0.11
E_F	0.04	0.10
P_P	0.04	0.16
P_E	0.04	0.13
P_B	0.04	0.06
P_F	0.04	0.07
B_B	0.04	0.11
B_E	0.04	0.07
B_P	0.04	0.07
B_F	0.04	0.06
F_F	0.04	0.10
F_E	0.03	0.07
F_P	0.03	0.06
F_B	0.04	0.08

## Sheet: Supp Table3
Supplementary Table 3: Directed coupling strength per association type
Association Type	coupling strength
E_E	1.53
E_P	1.13
E_B	1.30
E_F	1.41
P_E	1.06
P_P	1.22
P_B	1.35
P_F	1.40
B_E	1.31
B_P	1.34
B_B	1.54
B_F	1.57
F_E	1.37
F_P	1.41
F_B	1.58
F_F	1.59
